# Supplementary material for: Disruption of the Golgi protein Otg1 gene causes defective hormone secretion and aberrant glucose homeostasis in mice
Source: Cell Biosci. 2016 Jun 10;6:41. doi: 10.1186/s13578-016-0108-4 (PMC4902905; doi:10.1186/s13578-016-0108-4)
Supplement: Supplementary file 2 — 10.1186/s13578-016-0108-4 Genotypes of new born animals. [file 13578_2016_108_MOESM2_ESM.xlsx]

## Sheet: 工作表1
Genotypes of new born animals
Genotype	+/+	PB/+	PB/PB	Total
Number	112	208	114	434
Ratio	0.258065	0.479263	0.262673	1
